# Supplementary material for: Modeling the Putative Ancient Distribution of Aedes togoi (Diptera: Culicidae)
Source: J Insect Sci. 2020 May 26;20(3):7. doi: 10.1093/jisesa/ieaa035 (PMC7248266; doi:10.1093/jisesa/ieaa035)
Supplement: ieaa035_suppl_Supplementary_Table_1 [file ieaa035_suppl_supplementary_table_1.xlsx]

## Sheet: Supplementary Table 1 (Aedes to
Species	Lattitude	Longitude	Source
Aedes togoi	49.334	-123.266	Dan Peach, Pers. Obs.
Aedes togoi	49.3723	-123.29	Dan Peach, Pers. Obs.
Aedes togoi	48.997	-123.583	UBC Spencer Entomology Collection
Aedes togoi	49.514	-123.906	UBC Spencer Entomology Collection
Aedes togoi	48.525	-123.366	UBC Spencer Entomology Collection
Aedes togoi	48.5294	-124.45	Dan Peach Pers. Obs.
Aedes togoi	48.6755	-123.397	Stephen et al., 2006
Aedes togoi	48.8517	-123.494	Stephen et al., 2006
Aedes togoi	50.136	-125.362	Stephen et al., 2006
Aedes togoi	48.7778	-125.151	Stephen et al., 2006
Aedes togoi	48.926	-125.541	Dan Peach Pers. Obs.
Aedes togoi	48.426	-124.05	Royal BC Museum
Aedes togoi	48.4978	-122.698	Sames et al., 2004
Aedes togoi	48.4167	-122.665	Sames et al., 2004
Aedes togoi	48.5395	-122.862	Sames et al., 2004
Aedes togoi	48.6174	-123.048	Sames et al., 2004
Aedes togoi	48.718	-122.7	Sames et al., 2004
Aedes togoi	48.744	-122.835	Sames et al., 2004
Aedes togoi	48.5926	-122.924	Sames et al., 2004
Aedes togoi	48.553	-123.011	Sames et al., 2004
Aedes togoi	48.56	-122.978	Sames et al., 2004
Aedes togoi	48.4039	-122.648	Sames et al., 2004
Aedes togoi	48.5277	-123.365	Belton and Belton, 1990
Aedes togoi	48.567	-123.278	Belton and Belton, 1990
Aedes togoi	48.6073	-123.159	Belton and Belton, 1990
Aedes togoi	48.7597	-123.235	Belton and Belton, 1990
Aedes togoi	48.7661	-123.288	Belton and Belton, 1990
Aedes togoi	49.624	-123.207	Belton and Belton, 1990
Aedes togoi	49.4263	-123.658	Belton and Belton, 1990
Aedes togoi	49.6343	-124.058	Belton and Belton, 1990
Aedes togoi	49.7529	-124.008	Belton and Belton, 1990
Aedes togoi	49.9512	-124.996	Belton and Belton, 1990
Aedes togoi	50.1179	-124.912	Belton and Belton, 1990
Aedes togoi	50.6254	-126.834	Dan Peach Pers. Obs.
Aedes togoi	49.3701	-123.29	Sota et al., 2015
Aedes togoi	48.4561	-123.269	Sota et al., 2015
Aedes togoi	48.8501	-125.167	Sota et al., 2015
Aedes togoi	46.1495	-122.975	Peterson et al., 2017
Aedes togoi	46.2971	-122.817	Peterson et al., 2017
Aedes togoi	47.4613	-123.861	Peterson et al., 2017
Aedes togoi	48.0504	-122.729	Peterson et al., 2017
Aedes togoi	47.5659	-122.551	Peterson et al., 2017
Aedes togoi	47.0994	-122.528	Peterson et al., 2017
Aedes togoi	50.0838	-125.222	Dan Peach Pers. Obs.
Aedes togoi	50.0773	-125.216	Dan Peach Pers. Obs.
Aedes togoi	50.0684	-125.227	Dan Peach Pers. Obs.
Aedes togoi	50.0818	-125.234	Dan Peach Pers. Obs.
Aedes togoi	50.0838	-125.228	Dan Peach Pers. Obs.
Aedes togoi	50.0836	-125.241	Dan Peach Pers. Obs.
Aedes togoi	45.1924	141.155	Sota et al., 2015
Aedes togoi	43.3382	145.752	Sota et al., 2015
Aedes togoi	43.231	141.016	Sota et al., 2015
Aedes togoi	40.883	140.859	Sota et al., 2015
Aedes togoi	39.8942	139.857	Sota et al., 2015
Aedes togoi	38.0754	138.244	Sota et al., 2015
Aedes togoi	36.2372	136.135	Sota et al., 2015
Aedes togoi	35.6214	134.426	Sota et al., 2015
Aedes togoi	32.9583	130.22	Sota et al., 2015
Aedes togoi	35.5403	133.024	Sota et al., 2015
Aedes togoi	35.273	132.586	Sota et al., 2015
Aedes togoi	38.3331	141.125	Sota et al., 2015
Aedes togoi	35.29	139.679	Sota et al., 2015
Aedes togoi	35.137	139.628	Sota et al., 2015
Aedes togoi	33.4992	135.799	Sota et al., 2015
Aedes togoi	33.6669	135.334	Sota et al., 2015
Aedes togoi	32.7241	133.02	Sota et al., 2015
Aedes togoi	34.1092	129.177	Sota et al., 2015
Aedes togoi	34.1007	130.788	Sota et al., 2015
Aedes togoi	32.424	130.009	Sota et al., 2015
Aedes togoi	33.539	129.932	Sota et al., 2015
Aedes togoi	32.9583	130.22	Sota et al., 2015
Aedes togoi	33.5829	130.094	Sota et al., 2015
Aedes togoi	30.666	130.942	Sota et al., 2015
Aedes togoi	30.4325	130.566	Sota et al., 2015
Aedes togoi	28.4608	129.676	Sota et al., 2015
Aedes togoi	26.1214	127.755	Sota et al., 2015
Aedes togoi	25.8324	131.266	Sota et al., 2015
Aedes togoi	25.2075	121.691	Sota et al., 2015
Aedes togoi	27.0548	142.216	Bohart, 1956
Aedes togoi	9.50473	99.9933	Tanaka et al., 1975
Aedes togoi	43.7943	146.733	Shestakov and Iukyanchuk, 1980
Aedes togoi	43.7085	135.282	Petrischeva, 1948
Aedes togoi	42.4705	130.923	Petrischeva, 1948
Aedes togoi	42.6472	131.079	Petrischeva, 1948
Aedes togoi	42.5937	130.921	Petrischeva, 1948
Aedes togoi	41.7832	123.428	Petrischeva, 1948
Aedes togoi	43.6167	122.267	Petrischeva, 1948
Aedes togoi	38.8087	121.146	Petrischeva, 1948
Aedes togoi	42.2547	130.298	Petrischeva, 1948
Aedes togoi	41.7755	129.773	Petrischeva, 1948
Aedes togoi	45.0479	136.621	Sazanova and Smirnova, 1986
Aedes togoi	39.9167	116.383	Petrischeva, 1948
Aedes togoi	27.0797	142.213	Tanaka et al., 1975
Aedes togoi	24.2879	153.981	Tanaka et al., 1975
Aedes togoi	46.9595	142.732	Sazanova and Smirnova, 1986
Aedes togoi	42.4271	130.646	Sazanova and Smirnova, 1986
Aedes togoi	42.7969	131.247	Sazanova and Smirnova, 1986
Aedes togoi	42.9617	131.726	Sazanova and Smirnova, 1986
Aedes togoi	42.8778	133.794	Sazanova and Smirnova, 1986
Aedes togoi	44.3214	132.086	Sazanova and Smirnova, 1986
Aedes togoi	47.0064	142.043	Sazanova and Smirnova, 1986
Aedes togoi	46.6253	143.516	Sazanova and Smirnova, 1986
Aedes togoi	46.7144	142.524	Sazanova and Smirnova, 1986
Aedes togoi	44.1491	145.874	Sazanova and Smirnova, 1986
Aedes togoi	43.1163	131.882	Sazanova and Smirnova, 1986
Aedes togoi	34.65	127.75	Lee and Hong, 1995
Aedes togoi	38.2078	128.585	Lee and Hong, 1995
Aedes togoi	4.8	103.4	Sota, 1994
Aedes togoi	5.3	103.1	Sota, 1994
Aedes togoi	33.5	131	Sota, 1994
Aedes togoi	39.6	142	Sota, 1994
Aedes togoi	45	142.5	Sota, 1994
Aedes togoi	45.5	141.9	Sota, 1994
Aedes togoi	33.5098	126.524	Kim and Seo, 1968
Aedes togoi	22.7583	121.144	Lien, 1962
Aedes togoi	22.6755	120.491	Lien, 1962
Aedes togoi	25.2361	121.618	Lien, 1962
Aedes togoi	22.05	121.533	Lien, 1962
Aedes togoi	34.6465	125.41	Cheun, 2011
Aedes togoi	34.6439	125.398	Cheun, 2011
Aedes togoi	36.0007	127.167	Cheun, 2011
Aedes togoi	34.6393	128.576	Cheun, 2011
Aedes togoi	34.0226	127.304	Cheun, 2011
Aedes togoi	33.2757	126.666	Cheun, 2011
Aedes togoi	5.31167	103.12	Ramalingam, 1969
Aedes togoi	4.41861	103.447	Ramalingam, 1969
Aedes togoi	4.12702	103.395	Ramalingam, 1969
Aedes togoi	3.99141	103.412	Ramalingam, 1969
Aedes togoi	11.9173	109.144	Ramalingam, 1969
Aedes togoi	8.69952	106.608	Ramalingam, 1969
Aedes togoi	9.83052	98.4503	Ramalingam, 1969
Aedes togoi	9.52022	100.031	Ramalingam, 1969
Aedes togoi	9.13972	99.3306	Ramalingam, 1969
Aedes togoi	12.5076	102.104	Ramalingam, 1969
Aedes togoi	33.1095	139.791	Omori, 1962
