# Supplementary material for: Modeling the Putative Ancient Distribution of Aedes togoi (Diptera: Culicidae)
Source: J Insect Sci. 2020 May 26;20(3):7. doi: 10.1093/jisesa/ieaa035 (PMC7248266; doi:10.1093/jisesa/ieaa035)
Supplement: ieaa035_suppl_Supplementary_Files [file ieaa035_suppl_supplementary_files.zip]

Archive with 8 entries (8 files):
- Peach original version.pdf
- __MACOSX/._Peach original version.pdf
- Peach decision letter.pdf
- __MACOSX/._Peach decision letter.pdf
- Peach revised version.pdf
- __MACOSX/._Peach revised version.pdf
- Peach response to reviews.docx
- __MACOSX/._Peach response to reviews.docx
